# Supplementary material for: Bilateral Functional Tarsal Hyperextension Associated with Stifle Pathology Improved Following Stifle Stabilization in a Dog: A Case Report
Source: Vet Sci. 2026 May 27;13(6):518. doi: 10.3390/vetsci13060518 (PMC13307672; doi:10.3390/vetsci13060518)
Supplement: Supplementary file 1 [file vetsci-13-00518-s001.zip]

Archive with 2 entries (2 files):
- Video S1,Raw video of Figure 1.mp4
- Video S2,Raw video of Figure 4.mp4
